# Supplementary material for: Single-Dose Treatment with Rapamycin Preserves Post-Ischemic Cardiac Function through Attenuation of Fibrosis and Inflammation in Diabetic Rabbit
Source: Int J Mol Sci. 2023 May 19;24(10):8998. doi: 10.3390/ijms24108998 (PMC10218967; doi:10.3390/ijms24108998)
Supplement: Supplementary file 1 [file ijms-24-08998-s001.zip]

Archive with 1 entries (1 files):
- ijms-2360748-supplementary.pdf
